# Supplementary material for: Breath analysis for the detection of digestive tract malignancies: systematic review
Source: BJS Open. 2021 Apr 15;5(2):zrab013. doi: 10.1093/bjsopen/zrab013 (PMC8047095; doi:10.1093/bjsopen/zrab013)
Supplement: zrab013_Supplementary_Data [file zrab013_supplementary_data.zip]

Archive with 2 entries (2 files):
- PRISMA-2009-checklist_Breath_Analysis.doc
- Supplement Tables 1-4 R3 version.docx
